# Supplementary material for: Food Variety and Unhealthy Food Consumption Among International Students in Hungary: Associations with Sociodemographic and Behavioural Factors
Source: Nutrients. 2026 Jul 11;18(14):2277. doi: 10.3390/nu18142277 (PMC13414481; doi:10.3390/nu18142277)
Supplement: Supplementary file 1 [file nutrients-18-02277-s001.zip]

Archive with 1 entries (1 files):
- nutrients-4375839-supplementary.pdf
